# Supplementary material for: High-resolution separation of bioisomers using ion cloud profiling
Source: Nat Commun. 2023 Mar 20;14:1535. doi: 10.1038/s41467-023-37281-7 (PMC10027677; doi:10.1038/s41467-023-37281-7)
Supplement: Supplementary file 4 — Source Data [file 41467_2023_37281_MOESM4_ESM.xlsx]

## Sheet: Fig. 2e-f
		Fig. 2e. Quantitative analysis of pure sample
		concentration/μM	Average	Standard error
	Lactose	5	70.1166	25.6279	66.7233	93.227	113.298	93.5022	38.679	65.4246	61.6022	32.8076	44.217	91.6853
		10	434.074	82.5705	558.501	472.449	490.383	475.202	437.958	330.326	254.222	426.545	485.092	410.059
		25	1455.53	314.237	1402.15	1246.24	1383.69	1637.43	2247.52	1237.1	1117.3	1576.2	1156.43	1551.25
		50	4450.44	705.7	3412.08	5058.94	4647.26	5077.84	4934.3	5234.6	3432.18	4206.5	4983.12	3517.62
	Cellose	5	335.227	153.366	206.237	99.694	446.04	463.739	514.531	409.419	154.876	557.743	256.276	243.718
		10	820.689	215.474	677.169	575.028	982.484	803.387	1011.67	1066.75	570.45	949.668	1083.52	486.76
		25	2002.58	575.939	1984.61	1547.76	767.782	2858.25	1973.36	2282.19	1885.8	1931.56	1926.25	2868.27
		50	4118.67	734.607	4477.03	4567.42	3441.47	3488.02	3974.09	5344.65	3062.51	3686.19	5269.69	3875.63
		Fig. 2f. Quantitative analysis of mixture
		concentration ratio	Average	Standard error
		0.5	0.502056	0.199644	0.0978357	0.575764	0.443863	0.699874	0.388072	0.543326	0.582987	0.745033	0.110371	0.289364	0.452263	0.752858	0.579569	0.656464	0.613194
		1	1.05558	0.492193	1.22966	1.5767	1.15763	1.80935	0.583004	1.47268	1.14302	0.994475	0.451652	0.741492	0.421857	0.444094	0.736474	2.05673	1.01492
		5	5.95477	1.09633	4.34437	3.81209	5.43753	5.02051	6.75754	6.36213	5.3543	5.96343	7.55317	5.78119	5.88408	7.29583	7.36029	5.18481	7.21034
		10	13.035	1.70653	13.1392	16.1248	13.3754	13.0531	13.0808	10.1881	11.1425	12.106	14.367	15.4442	14.8412	12.5338	12.1304	10.0754	13.923

## Sheet: Fig. S7
	Fig. S7a. Measured VAC values as a function of AC frequency
	AC frequency/kHz	Average	Standard error
	155.3	44.2139	3.90863	41.1654	44.8096	41.5508	50.1008	46.1062	50.241	40.6398	40.3594	47.648	39.5184
	155.4	41.0217	0.792802	40.4996	40.7449	40.3594	41.2004	41.0953	40.85	41.4807	39.6586	41.5508	42.7773
	155.5	49.5717	4.31014	58.3705	48.2787	50.4512	51.0469	46.001	49.9256	55.1467	46.8771	46.7019	42.9174
	155.6	73.6519	4.84951	66.1496	78.9396	82.0933	71.9664	71.0904	69.6537	71.8963	80.4463	72.6322	71.651
	155.7	92.5004	6.82954	89.3467	82.9693	85.5623	83.6701	89.3818	99.9291	98.5976	102.662	97.6865	95.1986
	Fig. S7b. Measured VAC values as a function of gas pressure
	pressure/10-5Torr	Average	Standard error
	219	67.4409	2.18226	71.0729	68.7952	64.5903	65.5013	67.7615	64.783	70.5998	66.7278	66.062	68.5149
	145	63.525	1.68821	60.7007	64.4501	64.7655	65.4663	63.1711	64.9407	65.4838	61.9096	63.2237	61.1387
	103	58.1235	2.59335	59.667	53.9553	54.6737	57.0565	59.5619	56.5659	57.8449	59.4743	59.1064	63.3288
	73.4615	56.1226	2.12753	55.6023	55.2694	54.8664	59.2991	52.8866	56.5659	54.919	57.2842	54.3934	60.1401
	48.0795	52.2138	2.27579	51.6602	50.5914	51.2572	49.8205	54.1656	52.6763	52.0281	58.0551	51.5726	50.3111
	25.6655	47.1364	2.17466	46.1587	47.7531	45.5805	51.2747	49.8205	48.8218	44.4417	47.4728	44.8972	45.1425
	12.0684	42.7352	1.23034	42.1115	43.1101	42.0414	43.1802	42.9349	42.3217	43.0751	41.4983	41.2179	45.8609
	1.91774	38.4777	1.4053	38.257	37.6262	35.5413	39.8513	37.9591	38.0467	38.8702	38.8702	41.253	38.5023
	Fig. S7c. Measured VAC values as a function of Mathieu parameter, q.
	q	Average	Standard error
	0.3	33.1585	1.68803	32.1949	30.7582	33.8418	31.2838	35.4186	35.8742	33.2111	34.7178	32.7906	31.4941
	0.4	39.1365	1.62414	41.5158	38.8527	37.9416	40.3594	40.7799	38.6074	36.2947	39.7988	36.9254	40.2893
	0.5	37.402	2.38671	37.6262	35.5588	33.9119	34.9631	41.5158	37.0656	37.6963	41.1303	35.8041	38.7475
	0.6	35.9758	2.23288	33.8068	34.6127	34.7529	35.1033	35.9793	34.3674	39.3432	40.2893	33.7016	37.8014
	0.7	34.9106	2.1699	32.335	31.7393	33.5264	35.3486	35.1734	34.893	37.451	38.6775	36.9254	33.0359

## Sheet: Fig. S9
	Fig. S9a,b. VAC values of two pure disaccharides				Fig. S9c. The distributions of VAC mean values for two pure disaccharides
		Cellose	Lactose			Cellose	Lactose
	1	89.6633	58.6527		1	82.2692	62.8608
	2	80.2757	61.7806		2	84.9998	62.042
	3	72.1634	69.8738		3	87.3289	60.8841
	4	78.6867	57.328		Average	84.866	61.929
	5	72.0903	66.7032		Standard error	2.06778	0.810925
	6	81.2688	64.9939
	7	75.4355	66.8228
	8	88.2625	60.0115
	9	92.7054	62.3446
	10	92.1409	60.097
	11	83.3073	60.7636
	12	98.7164	52.884
	13	85.6072	66.1562
	14	77.6099	65.0281
	15	82.9101	63.5069
	16	85.9208	65.1222
	17	83.0773	58.3279
	18	83.7359	61.1823
	19	84.6245	67.6775
	20	84.4886	65.7717
	21	94.9112	55.2085
	22	92.9458	58.3279
	23	87.1648	60.1312
	24	87.238	66.3528
	25	87.6039	58.6014
	26	88.3984	57.9177
	27	77.3904	63.5411
	28	82.2724	64.5068
	29	88.7956	56.0375
	30	86.5689	62.2164
	Average	84.866	61.929
	Standard error	6.2443	4.0628

## Sheet: Fig. S10
	Fig. S10. VAC values of disaccharides mixture
		Lactose	Cellose	d
	1	60.9956	82.3692	21.3737
	2	62.4764	83.2729	20.7965
	3	63.0142	85.7374	22.7232
	4	62.8011	84.5974	21.7963
	5	62.9002	85.7965	22.8963
	6	60.619	84.8644	24.2454
	7	61.8349	86.266	24.4311
	8	60.7907	86.0242	25.2336
	9	60.4333	85.0361	24.6028
	10	58.2747	84.8959	26.6212
	Average	61.414	84.886	23.472
	Standard error	1.41462	1.17458	1.76291
